# Supplementary material for: Aetiologies and Risk Factors of Prolonged Fever Admission in Samtse Hospital, Bhutan, 2020
Source: Int J Environ Res Public Health. 2022 Jun 27;19(13):7859. doi: 10.3390/ijerph19137859 (PMC9266161; doi:10.3390/ijerph19137859)
Supplement: Supplementary file 1 [file ijerph-19-07859-s001.zip]

Archive with 1 entries (1 files):
- ijerph-1755295-supplementary.pdf
